# Supplementary material for: Validation of In Vitro Trained Transcriptomic Radiosensitivity Signatures in Clinical Cohorts
Source: Cancers (Basel). 2023 Jul 5;15(13):3504. doi: 10.3390/cancers15133504 (PMC10340371; doi:10.3390/cancers15133504)
Supplement: Supplementary file 1 [file cancers-15-03504-s001.zip]

Archive with 1 entries (1 files):
- cancers-2433944-supplementary.pdf
